# Supplementary material for: Beneficial Effect of Bee Venom and Its Major Components on Facial Nerve Injury Induced in Mice
Source: Biomolecules. 2023 Apr 17;13(4):680. doi: 10.3390/biom13040680 (PMC10135545; doi:10.3390/biom13040680)
Supplement: Supplementary file 1 [file biomolecules-13-00680-s001.zip]

Archive with 1 entries (1 files):
- biomolecules-2269146-supplementary.mp4
